# Supplementary material for: Transcriptomic Alterations in Water Flea (Daphnia magna) following Pravastatin Treatments: Insect Hormone Biosynthesis and Energy Metabolism
Source: Toxics. 2022 Feb 25;10(3):110. doi: 10.3390/toxics10030110 (PMC8952691; doi:10.3390/toxics10030110)
Supplement: Supplementary file 1 [file toxics-10-00110-s001.zip]

Archive with 1 entries (1 files):
- toxics-1603861-supplementary.pdf
